# Supplementary material for: Ulcerative Colitis and Acute Severe Ulcerative Colitis Patients Are Overlooked in Infliximab Population Pharmacokinetic Models: Results from a Comprehensive Review
Source: Pharmaceutics. 2022 Sep 30;14(10):2095. doi: 10.3390/pharmaceutics14102095 (PMC9610912; doi:10.3390/pharmaceutics14102095)
Supplement: Supplementary file 1 [file pharmaceutics-14-02095-s001.zip]

Archive with 2 entries (2 files):
- pharmaceutics-1869725-Supplementary Figure S1.pdf
- pharmaceutics-1869725-Supplemnetary Table S1.pdf
